# Supplementary material for: Ovarian Folliculogenesis and Uterine Endometrial Receptivity after Intermittent Vaginal Injection of Recombinant Human Follicle-Stimulating Hormone in Infertile Women Receiving In Vitro Fertilization and in Immature Female Rats
Source: Int J Mol Sci. 2021 Oct 5;22(19):10769. doi: 10.3390/ijms221910769 (PMC8509306; doi:10.3390/ijms221910769)
Supplement: Supplementary file 1 [file ijms-22-10769-s001.zip]

Archive with 1 entries (1 files):
- ijms-1386615-supplementary.pdf
